# Supplementary material for: Asymmetric Sulfoxidation by a Tyrosinase Biomimetic Dicopper Complex with a Benzimidazolyl Derivative of L-Phenylalanine
Source: Molecules. 2023 Jun 1;28(11):4487. doi: 10.3390/molecules28114487 (PMC10254291; doi:10.3390/molecules28114487)
Supplement: Supplementary file 1 [file molecules-28-04487-s001.zip]

Archive with 1 entries (1 files):
- molecules-2395663-supplementary.pdf
